# Supplementary material for: NG2 glia regulate brain innate immunity via TGF-β2/TGFBR2 axis
Source: BMC Med. 2019 Nov 15;17:204. doi: 10.1186/s12916-019-1439-x (PMC6857135; doi:10.1186/s12916-019-1439-x)
Supplement: Supplementary file 1 — Additional file 1: Supplementary figures. [file 12916_2019_1439_MOESM1_ESM.zip]

Archive with 2 entries (2 files):
- 191109 Figures_Suppl_ updated.pdf
- Legends for supplementary figures_shortened.docx
